# Supplementary material for: Unforeseen clonal evolution of tumor cell population in recurrent and metastatic dermatofibrosarcoma protuberans
Source: PLoS One. 2017 Oct 4;12(10):e0185826. doi: 10.1371/journal.pone.0185826 (PMC5627939; doi:10.1371/journal.pone.0185826)
Supplement: S2 Table — Sanger sequencing results of 12 selected somatic mutations in corresponding samples from different area that had not been used for whole exome sequencing. (XLSX) [file pone.0185826.s004.xlsx]

## Sheet: Sheet1
Supplementary Table 2. Sanger sequencing results of selected somatic mutations
	2007	2009	2010-region A	2010-region B	2013	2014
GPATCH1	c.G793C:p.A265P	fail	wt	wt	wt	wt
DAB2IP	c.G884C:p.G295A	fail	wt	wt	wt	wt
ITGA11	c.A1532C:p.E511A	wt	wt	wt	wt	wt
ALDH18A1	c.C1540T:p.R514W	wt	wt	wt	wt	wt
PRDM10	c.C1618T:p.R540W	wt	wt	wt	wt	wt
GALT	c.154delC:p.P52fs	wt	wt	wt	wt	wt
ELMSAN1	c.A1540T:p.K514X	wt	wt	wt	wt	wt
CCDC168	c.G12973A:p.A4325T	wt	wt	wt	wt	wt
AGTPBP1	wt	c.A403G:p.I135V	c.A403G:p.I135V	c.A403G:p.I135V	c.A403G:p.I135V	c.A403G:p.I135V
TRIM64C	wt	c.A1160G:p.Y387C	c.A1160G:p.Y387C	c.A1160G:p.Y387C	c.A1160G:p.Y387C	c.A1160G:p.Y387C
ARID4A	wt	2534_2535del:p.845_845del	.2534_2535del:p.845_845del	.2534_2535del:p.845_845del	.2534_2535del:p.845_845del	.2534_2535del:p.845_845del
MBTD1	wt	c.1298A>G: p.Y433C	c.1298A>G: p.Y433C	c.1298A>G: p.Y433C	c.1298A>G: p.Y433C	c.1298A>G: p.Y433C
wt : wild type
