# Supplementary material for: Unforeseen clonal evolution of tumor cell population in recurrent and metastatic dermatofibrosarcoma protuberans
Source: PLoS One. 2017 Oct 4;12(10):e0185826. doi: 10.1371/journal.pone.0185826 (PMC5627939; doi:10.1371/journal.pone.0185826)
Supplement: S3 Table — The information of primers used in qRT-PCR. (XLSX) [file pone.0185826.s005.xlsx]

## Sheet: Sheet1
Supplementary Table 3. Primers information
Name	sequence			Length(bp)	GC%	Tm(℃)	Note
TBX15_Forward primer	5'	CTC GGA GAC ACG GAG GAC	3'	18	66.7	57.1
TBX15_Reverse primer	5'	ACC AGT GCT CTG CTC AGA ATC	3'	21	52.4	57
TBX15_Probe	5'	FAM - CCT GGA GC - Dark Quencher	3'	8	75	25.4	Universal Probe Library #1 (Roche Diagnostics, Mannheim, Germany)
HPRT_Forward primer	5'	TGA CCT TGA TTT ATT TTG CAT ACC	3'	24	33.3	51.8
HPRT_Reverse primer	5'	CGA GCA AGA CGT TCA GTC CT	3'	20	55	57.1
HPRT_Probe	5'	FAM - GCT GAG GA - Dark Quencher	3'	8	62.5	21.6	Universal Probe Library #73 (Roche Diagnostics, Mannheim, Germany)
